# Supplementary material for: Level of surgical experience is associated with change in hip center of rotation following cementless total hip arthroplasty: A radiographic assessment
Source: PLoS One. 2017 May 24;12(5):e0178300. doi: 10.1371/journal.pone.0178300 (PMC5443567; doi:10.1371/journal.pone.0178300)
Supplement: S1 File — (XLS) [file pone.0178300.s001.xls]

## Sheet: Sheet1
Surgeon group	Sex	Age	Diagnosis group	Height	Weight	BMI	Preop COR (vertical)	Postop COR (vertical)	Vertical displacement of COR	Preop COR (horizontal)	Postop COR (horizontal)	Horizontal displacement of COR	Preop FO	Postop FO	Preop HO	Postop HO	COR position according to 4-zone system	Cup Inclination	Cup Anteversion	Measured LLD	Absolute LLD	Dislocation
1	1	42	0	166	70	25.4028	16.2	18.9	2.7	29.3	28	1.3	33.7	40.2	63	68.2	0	34.3	4.5	-0.13	0.13	0
1	0	45	0	168	66	23.3844	12.2	15.8	3.6	28.7	27.3	1.4	44	47	72.7	74.3	0	39.7	18	-0.78	0.78	0
1	0	64	0	169	67	23.4586	13.9	19.6	5.7	29.6	27.8	1.8	48.3	42.2	77.9	70	0	43.2	25.1	-1.64	1.64	0
1	1	36	0	165	59	21.6713	17.1	17.8	0.7	27.7	27.4	0.3	34.4	35.8	62.1	63.2	0	39.8	19.2	-0.74	0.74	0
1	0	53	0	173	56	18.7109	16.3	23.7	7.4	32.3	29.3545	2.9	47	48.3	79.3	77.6545	0	32.1	15.6	4.94	4.94	0
1	1	56	0	162	49	18.6709	17.8	18.1	0.3	28.2	28.9	-0.7	32.9	38	61.1	66.9	0	50.8	7.1	1.28	1.28	0
1	1	28	0	166	58	21.048	19.8	19.1	-0.7	33.6	29.2	4.4	36.4	37.3	70	66.5	0	45.2	15.6	0.51	0.51	0
1	0	32	0	172	68	22.9854	13.4	17.8	4.4	35.3	34.5	0.8	46.5	43.5	81.8	78	0	38.8	10.9	-3.75	3.75	0
1	0	39	0	178	84	26.5118	12.2	15.9	3.7	34.5	33.9	0.6	40.4	37	74.9	70.9	0	40.1	18.7	-0.66	0.66	0
1	0	51	0	167	65	23.3067	11.8	15	3.2	29.2	29.7	-0.5	44.9	41.8	74.1	71.5	0	46.4	22.3	-1.78	1.78	0
1	0	28	0	180	88	27.1605	17.8	17.6	-0.2	30.1	27.6	2.5	36.2	38.9	66.3	66.5	0	43.8	27	2.2	2.22	0
1	1	69	1	156	60	24.6548	13.6	11	-2.6	31.1	30.6	0.5	32.7	38.5	63.8	69.1	0	39	16.6	0.49	0.49	0
1	1	63	0	152	60	25.9695	11.3	13.9	2.6	31.4	30.8	0.6	37.2	37.5	68.6	68.3	0	44.3	8.2	2.33	2.33	0
1	1	29	1	164	51	18.9619	15.3	17.9	2.6	33	23.9	9.1	38.7	36	71.7	59.9	0	43.5	19.1	-3.26	3.26	0
1	1	74	1	157	62	25.1532	12.1	12.4	0.3	32.5	26.8	5.7	35.3	37.5	67.8	64.3	0	35.2	14.5	2.74	2.74	0
1	1	40	0	160	60	23.4375	12.2	18.2	6	30.1	28.1	2	31.6	36.3	61.7	64.4	0	31.3	15.9	2.9	2.92	0
1	0	71	1	165	51	18.7328	12	16.1	4.1	23.4	25.9	2.5	42.8	41.7	66.2	67.6	0	34.7	22.1	1.02	1.02	0
1	0	63	1	168	74	26.2188	13.9	17.9	4	37	32.8	4.2	29.6	36.7	66.6	69.5	0	38.4	9.6	-0.62	0.62	0
1	1	73	0	164	64	23.7954	18.1	18.3	0.2	30.2	25	5.2	29.7	35.3	59.9	60.3	0	47.4	27.3	-1.84	1.84	0
1	1	61	1	154	69.5	29.3051	11	14.1	3.1	33.3	27.8	5.5	31.9	36	65.2	63.8	0	46.1	13.1	0.1	0.1	0
1	1	65	0	156.6	61.7	25.1595	9.5	11.8	2.3	28.4	30	-1.6	34.6	32.9	63	62.9	0	54.3	20.2	-1.65	1.65	0
1	1	79	0	160	73	28.5156	16.2	20.1	3.9	31.4	30.6	0.8	37.6	37.5	69	68.1	0	45	16	-1.03	1.03	0
1	1	69	0	156	56	23.0112	10.2	14.1	3.9	28.6	21	7.6	34.2	34.8	62.8	55.8	0	43.2	23.8	-5.36	5.36	0
1	0	55	0	165	67	24.6097	11.6	16.2	4.6	32.7	28.6	4.1	37.3	41.4	70	70	0	35.1	24.7	-4.06	4.06	0
1	1	56	0	151	65	28.5075	15.8	15.8	0	27	24.7	2.3	37.2	37.3	64.2	62	0	39.9	10	2.31	2.31	0
1	1	27	0	167	54.7	19.6135	21.6	20.4	-1.2	29	28	1	36.5	38.1	65.5	66.1	0	39.3	9.1	2.07	2.07	0
1	1	33	0	164	59.4	22.0851	19.7	19.7	0	29	30.6	-1.6	38.7	34.9	67.7	65.5	0	44.9	8.4	3	2.96	0
1	1	82	0	141	48.9	24.5963	18.6	17.9	-0.7	33.6	27.6	6	29.8	34.6	63.4	62.2	0	48.7	17.3	-4.45	4.45	0
1	1	36	0	156	60.6	24.9014	12.6	16.1	3.5	27.4	24	3.4	33.5	35.7	60.9	59.7	0	37.6	15	3.11	3.11	0
1	0	63	0	160	65	25.3906	9.1	15.2	6.1	31.2	33.1	-1.9	37.6	40.3	68.8	73.4	3	42.7	7.7	-0.09	0.09	0
1	1	52	1	164	67	24.9108	18.5	22.4	3.9	32.1	30.7	1.4	39.7	37	71.8	67.7	0	50.3	16	-3.87	3.87	0
1	0	37	0	172	65	21.9713	14.5	16.5	2	30.8	31.3	-0.5	38	40.5	68.8	71.8	0	29.2	11.2	-0.24	0.24	0
1	0	43	0	165	62	22.7732	15.1	17.8	2.7	29.3	26.3	3	35.1	37.3	64.4	63.6	0	36.8	8.1	-5.03	5.03	0
1	0	37	0	167.1	76.9	27.5406	17.6132	19.8226	2.20935	31.0976	31.0706	0	35	37.8	66.0976	68.8706	0	34.7	14.8	-0.25	0.25	0
1	0	52	0	170	77	26.6436	16.0526	16.4337	0.381083	30.062	29.3942	0.7	43.9	47.5	73.962	76.8942	0	33	9.9	0.26	0.26	0
1	0	67	0	162	58	22.1003	13.9461	15.8488	1.90267	29.3132	29.4003	-0.1	43.4	44.1	72.7132	73.5003	0	34.8	13.6	-0.42	0.42	0
1	0	55	0	165	68	24.977	12.5495	18.4394	5.88992	29.0298	28.4	0.6	35.3	37	64.3298	65.4	0	39.6	16.4	-4.38	4.38	0
1	0	37	0	174	68	22.46	13.7525	18.471	4.71855	29.2544	28.8683	0.4	48.8	46.2	78.0544	75.0683	0	33.9	25.5	-0.11	0.11	0
1	1	38	0	169	51	17.8565	14.9536	20.2194	5.26579	29.7541	27.6362	2.1	41.3	44.6	71.0541	72.2362	0	38.2	22.6	0.07	0.07	0
1	1	61	0	153	62	26.4855	15.4684	16.7454	1.27696	29.2846	24.644	4.6	37.9	34.4	67.1846	59.044	0	40.5	16.3	-4.75	4.75	0
1	1	36	0	155	47	19.563	13.6233	12.4584	-1.16488	25.5841	23.9693	1.6	36	36.1	61.5841	60.0693	0	33.4	18.9	2.85	2.85	0
1	0	47	0	168	80	28.3447	16.3571	19.2223	2.8652	30.4446	31.3019	-0.9	40.9	39.1	71.3446	70.4019	3	43.6	18	-1.26	1.26	0
1	1	32	0	171	53	18.1252	19.7241	19.4127	-0.311388	30.4403	23.6376	6.8	40.5	41.5	70.9403	65.1376	0	37.5	21.9	1.17	1.17	0
1	0	20	0	176.4	117.8	37.8572	15.5826	17.6192	2.03662	33.031	30.8922	2.1	32.8	38.6	65.831	69.4922	0	56.4	24.3	5.91	5.91	0
1	1	59	1	157	62	25.1532	14.5114	16.6263	2.11491	30.2164	25.7731	4.4	35.6	35.4	65.8164	61.1731	0	47.8	26.5	0.73	0.73	0
1	1	38	0	160	54	21.0938	16.2249	17.1087	0.883791	25.9124	23.5961	2.3	36.8	36.3	62.7124	59.8961	0	39.8	20.4	1.04	1.04	0
1	1	72	1	156	53	21.7784	10.2296	10.1492	-0.0804053	27.2402	27.7531	-0.5	34.4	33.5	61.6402	61.2531	0	37.6	17.8	1.63	1.63	0
1	0	48	0	172	82	27.7177	16.98	20.2	3.22001	29.2645	24.2822	5	42.8	38.7	72.0645	62.9822	0	33.5	10.5	-2.19	2.19	0
1	1	79	0	163	54	20.3244	13.8344	14.0415	0.207047	26.9	24.8301	2.1	34.3	36.2	61.2	61.0301	0	38	21.2	-0.26	0.26	0
1	0	39	0	173	66.4	22.1858	16.2	18.1	1.9	29.5	27.0382	2.5	38.1	45.3	67.6	72.3382	0	45	15.9	-3.53	3.53	0
1	0	49	0	175	71	23.1837	11.4	17.8	6.4	32.1	29.4274	2.7	44.1	49.9	76.2	79.3274	0	33.7	16.7	-1.4	1.4	0
1	0	65	0	165	68	24.977	11.4043	14.2434	2.83915	30.5447	25.7797	4.8	38.5	38.4	69.0447	64.1797	0	43.5	11	2.6	2.58	0
1	0	39	0	171	73	24.9649	13.7	14.2	0.5	32.0276	33.9	-1.9	40.5	39	72.5276	72.9	0	42.3	13.9	0.98	0.98	0
1	1	44	0	165	53	19.4674	15.1128	16.7313	1.61853	26.0345	24.9723	1.1	35.9	35.3	61.9345	60.2723	0	34.8	18.4	-3.61	3.61	0
1	1	63	0	162	68	25.9107	12.6351	17.6	4.96491	39.7154	33.5782	6.1	35.8	35.6	75.5154	69.1782	0	42.5	18.8	0.5	0.5	0
1	0	34	0	170	67	23.1834	15.7418	16.8034	1.06159	32.8819	26.1814	6.7	40.7	40.8	73.5819	66.9814	0	31.2	11.4	0.18	0.18	0
1	0	32	0	175	70	22.8571	15.7588	19.5229	3.76405	31.7775	25.8076	6	41.9	42.6	73.6775	68.4076	0	41.9	23.8	-1.03	1.03	0
1	1	68	0	158	68	27.2392	10.2245	10.8753	0.650834	27.4968	26.2508	1.2	36.7	36.4	64.1968	62.6508	0	49.6	13.7	1.67	1.67	0
1	0	49	0	175	94	30.6939	17.1406	20.8471	3.70647	31.5589	26.7281	4.8	36.7	45.2	68.2589	71.9281	0	51.8	11.1	-3.74	3.74	0
1	0	54	0	168	55	19.487	13.5479	19.7183	6.17038	28.8495	25.8133	3	42.5	42.3	71.3495	68.1133	0	40.3	14.4	0.5	0.5	0
1	0	49	0	172	83	28.0557	12.0452	11.681	-0.364185	30.1867	27.4525	2.7	40.3	46.8	70.4867	74.2525	0	36.4	5.2	-0.62	0.62	0
1	0	48	0	177	87	27.7698	17.7415	19.7616	2.02006	33.6812	29.3259	4.4	33.6	33.1	67.2812	62.4259	0	49.4	17.7	2.5	2.53	0
1	0	62	0	167	66	23.6652	17.8597	21.3262	3.46641	36.6302	29.7067	6.9	41.2	42.6	77.8302	72.3067	0	42.7	13.6	-6.37	6.37	0
1	1	49	0	147.6	54	24.7868	15.7986	15.9766	0.178037	23.7587	22.4	1.4	35.1	33.8	58.8587	56.2	0	42.1	23.8	-0.31	0.31	0
1	1	80	0	152	69	29.865	13.4157	14.4806	1.06488	31.6131	30.6	1	37.7	43	69.3131	73.6	0	32.8	13.3	1.67	1.67	0
1	0	55	0	170	70	24.2215	12.5205	17.0109	4.49041	30.3428	28.7509	1.6	41.1	41.8	71.4428	70.5509	0	45.7	15.2	-3.97	3.97	0
1	1	42	0	159	79	31.2488	18.9591	20.1259	1.16683	26.8416	24.7877	2.1	33.9	38.3	60.7416	63.0877	0	54.9	11.3	0.13	0.13	0
1	0	28	0	178	55.35	17.4694	15.3591	15.7003	0.341241	27.0268	26.6071	0.4	40.1	43.8	67.1268	70.4071	0	48.4	12.6	3.3	3.28	0
1	1	50	0	169	71.6	25.0692	17.3038	22.5481	5.2443	28.41	24.4791	3.9	43.2	45	71.61	69.4791	0	35.3	7.5	0.46	0.46	0
1	0	54	0	176	92	29.7004	11.6386	12.4105	0.771947	33.1271	28.3447	4.8	44.1	41.6	77.2271	69.9447	0	51.9	13.4	-1.71	1.71	0
1	1	56	0	160	59	23.0469	19.7	21.5313	1.83131	28.4668	24.3979	4.1	33.8	37.8	62.2668	62.1979	0	38.6	19.3	-3.67	3.67	0
1	1	44	1	161.6	58.6	22.4396	13.6296	16.7719	3.14229	33.9741	26	8	36.3	43.7	70.2741	69.7	0	36.4	6.4	-7.34	7.34	0
1	0	47	0	178	60	18.937	19.3089	18.5342	-0.774693	28.8262	25.3682	3.5	40	44.8	68.8262	70.1682	0	35.8	3.7	-1.11	1.11	0
1	1	57	0	165	44	16.1616	15.7924	14.4714	-1.32094	29.8086	27.5578	2.3	36.2	35.2	66.0086	62.7578	0	32.7	18.7	-1.72	1.72	0
1	1	49	0	152	54	23.3726	11.2729	9.2	-2.07293	30.648	28.2193	2.4	35.9	34.5	66.548	62.7193	0	40.9	25.9	0.48	0.48	0
1	0	34	0	174	78	25.763	13.6231	18.8905	5.26737	32.2188	28.3357	3.9	36.5	45.2	68.7188	73.5357	0	27.2	14.1	0.43	0.43	0
1	0	51	0	174	76	25.1024	13.1163	15.237	2.12064	31.46	28.589	2.9	42.8	40.6	74.26	69.189	0	37.2	7	-7.35	7.35	0
1	0	61	0	168	56	19.8413	13.1547	11.9654	-1.18922	29.8739	28.8118	1.1	39.9	43.8	69.7739	72.6118	0	35.7	15.2	-3.92	3.92	0
1	1	65	0	165	61	22.4059	14.7375	19.3697	4.63223	32.1265	28.5346	3.6	40.6	42	72.7265	70.5346	0	37.6	14.8	-3.45	3.45	0
1	1	81	1	148	50	22.8269	10.8033	15.2277	4.42436	29.0664	25.8785	3.2	38.2	39.9	67.2664	65.7785	0	33	17.9	-7.4	7.4	0
1	1	57	0	148	52	23.74	11.6782	16.1083	4.43009	28.7543	27.2395	1.5	29	35.1	57.7543	62.3395	0	46.9	17	-5.76	5.76	0
1	0	50	0	155	63	26.2227	15.2544	15.5295	0.275149	28.3332	22.1347	6.2	40.6	37.7	68.9332	59.8347	0	45.1	14.4	1.64	1.64	0
1	1	30	0	171	55	18.8092	16.9876	19.9387	2.95114	30.88	29.8183	1.1	40.8	43.7	71.68	73.5183	0	47.4	29.6	2.9	2.9	0
1	0	46	0	175	70	22.8571	11.7441	14.6258	2.88173	31.5682	28.1878	3.4	37.3	42.1	68.8682	70.2878	0	48.1	13.1	-3.92	3.92	0
1	0	49	0	162.6	58.2	22.0131	11.3489	16.634	5.2851	28.5556	31.2236	-2.7	40.9	39.6	69.4556	70.8236	0	31.4	5.2	-0.52	0.52	0
1	1	71	0	148	57	26.0226	11.8874	17.3242	5.43682	26.4936	22.5663	3.9	31.1	33.3	57.5936	55.8663	0	28.1	13	-6.2	6.2	0
1	1	54	0	155	67	27.8876	12.9343	12.2346	-0.699675	26.103	25.2378	0.9	36.5	33	62.603	58.2378	0	43.4	7.3	-1.73	1.73	0
1	0	45	0	172	73	24.6755	12.6279	18.3798	5.75192	34.2704	29.3378	4.9	35.7	43.8	69.9704	73.1378	0	42.4	11.5	1.65	1.65	0
1	1	27	0	160	42	16.4062	16.1668	17.6194	1.45258	26.7965	23.6147	3.2	29.3	36.3	56.0965	59.9147	0	43.7	24	-1.49	1.49	0
1	1	61	0	158	57	22.8329	14.7064	18.6193	3.91292	30.1533	24.3426	5.8	33.1	34.6	63.2533	58.9426	0	34	5.8	-0.73	0.73	0
1	1	61	0	156	58	23.833	17.1754	16.9177	-0.2577	24.6369	23.6224	1	36.4	37.9	61.0369	61.5224	0	37.4	22.1	0.19	0.19	0
1	1	41	0	157.7	53.55	21.5326	16.2705	17.4872	1.21669	27.558	24.1758	3.4	37.8	36.9	65.358	61.0758	0	45.7	23	-1.96	1.96	0
1	1	60	0	147	54	24.9896	12.6411	15.1185	2.47737	26.6005	28.7579	-2.2	33.2	33.9	59.8005	62.6579	0	42.4	13.2	-6.53	6.53	0
1	1	41	0	167	82	29.4023	14.8874	20.3204	5.43305	31.9421	27.7062	4.2	37.7	42.8	69.6421	70.5062	0	40.1	13.3	5.1	5.1	0
1	1	66	1	158	76.8	30.7643	16.1649	21.1921	5.02715	34.8459	28.0492	6.8	35.5	38.2	70.3459	66.2492	0	44.4	10.1	0.73	0.73	0
1	0	30	0	177	70	22.3435	13.6333	17.3007	3.66743	29.2832	31.1919	-1.9	40.8	41.3	70.0832	72.4919	0	30	17.4	-1.26	1.26	0
1	0	31	0	172	70	23.6614	12.7991	18.7863	5.98721	33.9266	31.0601	2.9	42.6	43	76.5266	74.0601	0	46.1	16.6	-3.05	3.05	0
1	0	60	0	167	67	24.0238	8.1557	13.315	5.15933	34.393	27.9509	6.4	41.5	37.3	75.893	65.2509	0	39	12.2	2.6	2.56	0
1	1	39	0	156	56	23.0112	17.4354	16.3799	-1.05556	29.7048	20.9763	8.7	30.6	32.6	60.3048	53.5763	0	52.7	32.4	3.05	3.05	0
1	0	57	0	169	72	25.2092	8.67845	15.5675	6.889	29.4294	28.464	1	40.8	46.6	70.2294	75.064	0	50.5	14.9	1.99	1.99	0
1	1	76	0	158	53	21.2306	12.5851	13.4519	0.866815	31.0793	30.9314	0.1	35.5	37	66.5793	67.9314	0	41.4	4.9	-0.31	0.31	0
0	1	75	0	157	48	19.4734	9.45958	13.3295	3.86994	30.1446	24.8954	5.2	42.2	40.8	72.3446	65.6954	0	51.9	27	-17.13	17.13	0
0	1	80	0	157	52	21.1	9.90453	9.85736	-0.0471757	27.8502	27.1635	0.7	34.1	37.6	61.9502	64.7635	0	54.1	22.8	3.3	3.3	0
0	1	68	0	158	59.4	23.8	13.0723	14.92	1.8477	31.1352	30.6146	0.5	35.5	39.6	66.6352	70.2146	0	42.7	14.1	-4.12	4.12	0
0	0	56	0	173	73	24.4	10.3055	13.5594	3.25383	32.0109	29.7674	2.2	39.3	39.7	71.3109	69.4674	0	44.9	17.8	6.37	6.37	0
0	0	58	0	166	73.3	26.6	15.6	20.3	4.7	31.8924	32.3663	-0.5	36.6	39.4	68.4924	71.7663	0	52.2	25.5	-9.56	9.56	1
0	1	79	0	156	58	23.833	8.9137	12.6769	3.7632	30.6214	24.3167	6.3	31.4	38.1	62.0214	62.4167	0	55.1	13.1	-2.7	2.7	0
0	1	52	0	161.8	61.8	23.6065	15.3302	17.9012	2.57102	27.1771	21.3061	5.9	38.1	35.6	65.2771	56.9061	0	47.4	20.2	5.16	5.16	0
0	0	68	0	161	52.6	20.3001	13.1795	12.2147	-0.9648	29.3187	30.3444	-1	39.5	39.1	68.8187	69.4444	3	46.7	8.4	-2.17	2.17	0
0	1	34	0	162	62	23.6244	14.8717	15.4643	0.592581	29.0566	30.2181	-1.2	35.7	36.7	64.7566	66.9181	0	54.1	10.7	0.52	0.52	0
0	0	40	0	176	68	21.9525	16.9132	20.2327	3.31952	33.7092	25.9685	7.7	36	37.4	69.7092	63.3685	0	54.6	20	-6.84	6.84	0
0	0	70	0	169	58	20.3074	12.6424	17.3344	4.69195	32.9809	30.5156	2.5	38.6	41	71.5809	71.5156	0	48.5	5.3	-1.59	1.59	0
0	1	77	0	154	53	22.3478	12.871	14.4093	1.53825	32.6321	30.477	2.2	33.9	40.8	66.5321	71.277	0	50.9	7.6	-4.94	4.94	0
0	1	85	0	157	85.1	34.5	10.2483	20.0468	9.79852	33.836	33.8119	0	33	35.8	66.836	69.6119	3	57.3	13.7	-5.26	5.26	0
0	0	63	0	163	61.6	23.211	5.70895	14.4352	8.72627	29.887	25.4562	4.4	41	39.7	70.887	65.1562	0	50.7	15.3	-7.88	7.88	0
0	0	50	0	173	70.9	23.7	14.2833	14.6488	0.365476	29.1625	28.6779	0.5	43.2	38.8	72.3625	67.4779	0	43.5	6.5	-4.22	4.22	0
0	0	33	0	172	69	23.3234	14.3679	16.4001	2.03216	28.9849	24.8009	4.2	44.2	44.4	73.1849	69.2009	0	51	10.2	-1.4	1.4	0
0	1	30	0	169	69.7	24.402	14.4687	16.5266	2.05792	27.3569	27.56	-0.2	39.2	38.2	66.5569	65.76	0	45.5	17.7	5	5	0
0	0	44	1	186	109	31.5065	19.1152	22.7558	3.64067	34.7465	26.6727	8.1	52.5	47.4	87.2465	74.0727	0	53.8	7.4	-7.1	7.1	0
0	0	35	0	163	61.6	23.2	14.4989	16.7671	2.26818	28.9886	26.2173	2.8	33.2	39.7	62.1886	65.9173	0	48.3	16.1	-5.15	5.15	0
0	0	55	0	167	63.3	22.7001	11.202	15.2764	4.07434	25.2676	25.3647	-0.1	39.6	40.6	64.8676	65.9647	0	41.9	23	-2.17	2.17	0
0	0	56	0	178	87.1	27.5	12.9942	18.851	5.85682	35.0117	34.8772	0.1	44.3	42	79.3117	76.8772	3	41.9	9.5	-8.87	8.87	0
0	0	66	0	167	61.6	22.1103	14.6858	18.2666	3.58077	34.0398	26.9424	7.1	36.6	40.7	70.6398	67.6424	0	38.1	18.9	-4.02	4.02	0
0	0	76	0	173	67	22.3863	11.4804	16.9363	5.45589	33.185	28.3124	4.9	41.6	43.1	74.785	71.4124	0	50.9	12.7	-1.88	1.88	0
0	0	71	0	173	56	18.7109	15.4	20.7	5.3	32.1401	21.8983	10.2	38.6	41.9	70.7401	63.7983	0	47.7	24.3	3.54	3.54	1
0	0	65	0	173	74	24.7252	13.6683	13.5941	-0.0742161	34.1115	34.9937	-0.9	41.7	43.3	75.8115	78.2937	0	53.1	5.1	-2.79	2.79	0
0	1	57	0	156	59.1	24.3215	10.1886	10.7278	0.53916	26.5409	26.7095	-0.2	35.4	39.8	61.9409	66.5095	0	51.8	21.3	0.49	0.49	0
0	1	36	0	163	62.4	23.5	12.0223	13.6756	1.65327	29.3613	28.6194	0.7	39.2	35.5	68.5613	64.1194	0	56.9	22.7	-2.73	2.73	0
0	0	41	0	170	74	25.6055	12.6028	18.2388	5.63603	30.7182	28.2232	2.5	42.4	46	73.1182	74.2232	0	44.4	30.5	-7.02	7.02	0
0	1	86	0	160	65	25.3906	10.0835	15.5933	5.50981	32.7644	35.5923	-2.8	36.7	33.3	69.4644	68.8923	0	60.4	22.9	-3.61	3.61	0
0	1	47	0	153.4	53.7	22.8008	12.1785	15.823	3.6445	27.0802	25.7684	1.3	35.8	34.9	62.8802	60.6684	0	50.9	34.8	-1.01	1.01	0
0	0	46	0	173	75.1	25.13	12.3072	15.2719	2.96476	30.7849	30.0234	0.8	45.6	47.6	76.3849	77.6234	3	41.9	16.9	1.68	1.68	0
0	1	34	0	162	55.4	21.134	8.45938	14.0081	5.54877	26.4541	20.2749	6.2	36.2	35	62.6541	55.2749	0	55.2	25.8	-4.84	4.84	0
0	1	65	1	150	65	28.8889	5.4	13.4	8	26.3	25.4	0.9	35.1	33.1	61.4	58.5	0	56.3	18.1	-8.85	8.85	0
0	0	56	0	171	67	22.9247	14.4	20.5	6.1	30.4	31.5	-1.1	42.7	43.4	73.1	74.9	0	60.2	16.2	-3.47	3.47	0
0	1	73	0	155	60.8	25.315	12	16.4	4.4	30.4	27.6	2.8	35	39.1	65.4	66.7	0	40.3	15	5.83	5.83	0
0	1	69	1	150	60	26.6667	10.9	13.3	2.4	29.8	24.2	5.6	35.2	36.4	65	60.6	0	29.2	25	-7.27	7.27	0
0	1	34	1	160	48	18.75	11.1	20.5	9.4	30	20.5	9.5	32.1	38.9	62.1	59.4	0	49	30.6	-16.96	16.96	1
0	0	33	0	159	49	19.3821	15.5637	17.1	1.53632	25.6	24.6229	1	40.9	43.6	66.5	68.2229	0	54	13.7	-2.89	2.89	0
0	1	66	0	156	54	22.1893	15.0263	14.767	-0.259238	27.7011	18.5205	9.2	38.7	39.9	66.4011	58.4205	0	56.2	21.5	-3.01	3.01	0
0	1	57	1	165	53	19.4674	13.8566	20.2351	6.37851	25.828	24.0292	1.8	32	37.9	57.828	61.9292	0	46.7	17.1	-8.66	8.66	0
0	0	61	0	171	74.1	25.3111	15.3156	25.3613	10.0457	32.8346	34.5	-1.7	39.9	44.5	72.7346	79	3	46.2	14.7	-4.45	4.45	0
0	0	30	0	172	68	22.9854	12.2044	18.1997	5.99521	30.2489	30.5966	-0.3	37.1	35.3	67.3489	65.8966	0	39.3	5.9	0.26	0.26	0
0	1	29	0	170	58.7	20.3301	17.8914	21.0054	3.11404	30.9593	24.8343	6.1	43.2	42.7	74.1593	67.5343	0	50.4	19.3	-2.96	2.96	0
0	1	44	0	149	55.3	24.904	18.9175	15.7869	-3.1306	27.8582	22.5588	5.3	33.8	35.9	61.6582	58.4588	0	59.4	12.1	5.49	5.49	0
